# Supplementary material for: A Dominant Clone of Leptospira interrogans Associated with an Outbreak of Human Leptospirosis in Thailand
Source: PLoS Negl Trop Dis. 2007 Oct 31;1(1):e56. doi: 10.1371/journal.pntd.0000056 (PMC2041815; doi:10.1371/journal.pntd.0000056)
Supplement: Table S1 — Strain details and MLST results for Leptospira spp. included in this study (0.05 MB XLS) [file pntd.0000056.s001.xls]

## Sheet: Sheet1
	Culture	Genomospecies	Serovar	Strain	Reference strains (1) or isolate from Thai people or rodents (2)	Host	Country origin	Thailand Province	Year	ST	GenBank Accession
No.001	L1006	L. interrogans	Grippotyphosa		2	Human	Thailand	Udon Thani	2002	18	EF536975
No.002	L1207	L. interrogans	unknown		2	Human	Thailand	Udon Thani	2002	26	EF596782
No.003	L0013	L. interrogans	Autumnalis		2	Human	Thailand	Udon Thani	2000	34	EF536978
No.004	L0015	L. interrogans	Autumnalis		2	Human	Thailand	Udon Thani	2000	34
No.005	L0020	L. interrogans	Autumnalis		2	Human	Thailand	Udon Thani	2000	34
No.006	L0025	L. interrogans	Autumnalis		2	Human	Thailand	Udon Thani	2000	34
No.007	L0036	L. interrogans	Autumnalis		2	Human	Thailand	Udon Thani	2000	34
No.008	L0061	L. interrogans	unknown		2	Human	Thailand	Udon Thani	2000	34
No.009	L0082	L. interrogans	unknown		2	Human	Thailand	Udon Thani	2000	34
No.010	L0086	L. interrogans	Autumnalis		2	Human	Thailand	Udon Thani	2000	34
No.011	L0088	L. interrogans	Autumnalis		2	Human	Thailand	Udon Thani	2000	34
No.012	L0116	L. interrogans	Autumnalis		2	Human	Thailand	Udon Thani	2000	34
No.013	L0133	L. interrogans	Autumnalis		2	Human	Thailand	Udon Thani	2000	34
No.014	L0135	L. interrogans	Autumnalis		2	Human	Thailand	Udon Thani	2000	34
No.015	L0380	L. interrogans	Autumnalis		2	Human	Thailand	Udon Thani	2001	34
No.016	L0382	L. interrogans	Autumnalis		2	Human	Thailand	Udon Thani	2001	34
No.017	L0388	L. interrogans	Autumnalis		2	Human	Thailand	Udon Thani	2001	34
No.018	L0389	L. interrogans	Autumnalis		2	Human	Thailand	Udon Thani	2001	34
No.019	L0392	L. interrogans	Autumnalis		2	Human	Thailand	Udon Thani	2001	34
No.020	L0431	L. interrogans	Autumnalis		2	Human	Thailand	Udon Thani	2001	34
No.021	L0442	L. interrogans	Autumnalis		2	Human	Thailand	Udon Thani	2001	34
No.022	L0453	L. interrogans	Autumnalis		2	Human	Thailand	Udon Thani	2001	34
No.023	L0454	L. interrogans	unknown		2	Human	Thailand	Udon Thani	2001	34
No.024	L0468	L. interrogans	Autumnalis		2	Human	Thailand	Udon Thani	2001	34
No.025	L0470	L. interrogans	Autumnalis		2	Human	Thailand	Udon Thani	2001	34
No.026	L0474	L. interrogans	Autumnalis		2	Human	Thailand	Udon Thani	2001	34
No.027	L0486	L. interrogans	Autumnalis		2	Human	Thailand	Udon Thani	2001	34
No.028	L0488	L. interrogans	Autumnalis		2	Human	Thailand	Udon Thani	2001	34
No.029	L0490	L. interrogans	unknown		2	Human	Thailand	Udon Thani	2001	34
No.030	L0500	L. interrogans	Autumnalis		2	Human	Thailand	Udon Thani	2001	34
No.031	L0503	L. interrogans	unknown		2	Human	Thailand	Udon Thani	2001	34
No.032	L0509	L. interrogans	Autumnalis		2	Human	Thailand	Udon Thani	2001	34
No.033	L0518	L. interrogans	Autumnalis		2	Human	Thailand	Udon Thani	2001	34
No.034	L0521	L. interrogans	Autumnalis		2	Human	Thailand	Udon Thani	2001	34
No.035	L0523	L. interrogans	Autumnalis		2	Human	Thailand	Udon Thani	2001	34
No.036	L0528	L. interrogans	Autumnalis		2	Human	Thailand	Udon Thani	2001	34
No.037	L0533	L. interrogans	Autumnalis		2	Human	Thailand	Udon Thani	2001	34
No.038	L0551	L. interrogans	Autumnalis		2	Human	Thailand	Udon Thani	2001	34
No.039	L0558	L. interrogans	Autumnalis		2	Human	Thailand	Udon Thani	2001	34
No.040	L0562	L. interrogans	Autumnalis		2	Human	Thailand	Udon Thani	2001	34
No.041	L0587	L. interrogans	Autumnalis		2	Human	Thailand	Udon Thani	2001	34
No.042	L0607	L. interrogans	Autumnalis		2	Human	Thailand	Udon Thani	2001	34
No.043	L0615	L. interrogans	Autumnalis		2	Human	Thailand	Udon Thani	2001	34
No.044	L0619	L. interrogans	Autumnalis		2	Human	Thailand	Udon Thani	2001	34
No.045	L0643	L. interrogans	Autumnalis		2	Human	Thailand	Udon Thani	2001	34
No.046	L0661	L. interrogans	Autumnalis		2	Human	Thailand	Udon Thani	2001	34
No.047	L0685	L. interrogans	Autumnalis		2	Human	Thailand	Udon Thani	2001	34
No.048	L0752	L. interrogans	Autumnalis		2	Human	Thailand	Udon Thani	2002	34
No.049	L0810	L. interrogans	Autumnalis		2	Human	Thailand	Udon Thani	2002	34
No.050	L0865	L. interrogans	unknown		2	Human	Thailand	Udon Thani	2002	34
No.051	L0894	L. interrogans	Autumnalis		2	Human	Thailand	Udon Thani	2002	34
No.052	L0910	L. interrogans	Autumnalis		2	Human	Thailand	Udon Thani	2002	34
No.053	L0917	L. interrogans	Autumnalis		2	Human	Thailand	Udon Thani	2002	34
No.054	L0984	L. interrogans	Autumnalis		2	Human	Thailand	Udon Thani	2002	34
No.055	L1000	L. interrogans	Autumnalis		2	Human	Thailand	Udon Thani	2002	34
No.056	L1007	L. interrogans	Autumnalis		2	Human	Thailand	Udon Thani	2002	34
No.057	L1034	L. interrogans	Autumnalis		2	Human	Thailand	Udon Thani	2002	34
No.058	L1045	L. interrogans	Autumnalis		2	Human	Thailand	Udon Thani	2002	34
No.059	L1059	L. interrogans	Autumnalis		2	Human	Thailand	Udon Thani	2002	34
No.060	L1064	L. interrogans	Autumnalis		2	Human	Thailand	Udon Thani	2002	34
No.061	L1096	L. interrogans	Autumnalis		2	Human	Thailand	Udon Thani	2002	34
No.062	L1104	L. interrogans	Autumnalis		2	Human	Thailand	Udon Thani	2002	34
No.063	L1118	L. interrogans	Autumnalis		2	Human	Thailand	Udon Thani	2002	34
No.064	L1151	L. interrogans	Autumnalis		2	Human	Thailand	Udon Thani	2002	34
No.065	L1160	L. interrogans	Autumnalis		2	Human	Thailand	Udon Thani	2002	34
No.066	L1190	L. interrogans	Autumnalis		2	Human	Thailand	Udon Thani	2002	34
No.067	L1227	L. interrogans	Autumnalis		2	Human	Thailand	Udon Thani	2002	34
No.068	L1229	L. interrogans	Autumnalis		2	Human	Thailand	Udon Thani	2002	34
No.069	L1235	L. interrogans	Autumnalis		2	Human	Thailand	Udon Thani	2002	34
No.070	L1249	L. interrogans	Autumnalis		2	Human	Thailand	Udon Thani	2002	34
No.071	L1254	L. interrogans	Autumnalis		2	Human	Thailand	Udon Thani	2002	34
No.072	UT104	L. interrogans	Autumnalis		2	Human	Thailand	Udon Thani	2003	34
No.073	UT105	L. interrogans	Autumnalis		2	Human	Thailand	Udon Thani	2003	34
No.074	UT108	L. interrogans	Autumnalis		2	Human	Thailand	Udon Thani	2003	34
No.075	UT226	L. interrogans	Autumnalis		2	Human	Thailand	Udon Thani	2004	34
No.076	UT227	L. interrogans	Autumnalis		2	Human	Thailand	Udon Thani	2004	34
No.077	UT285	L. interrogans	Autumnalis		2	Human	Thailand	Udon Thani	2004	34
No.078	UT294	L. interrogans	Autumnalis		2	Human	Thailand	Udon Thani	2004	34
No.079	UT342	L. interrogans	unknown		2	Human	Thailand	Udon Thani	2005	34
No.080	UD009	L. interrogans	Pyrogenes		2	Human	Thailand	Udon Thani	2003	37	EF536980
No.081	UT479	L. interrogans	unknown		2	Human	Thailand	Udon Thani	2005	37
No.082	UT364	L. interrogans	unknown		2	Human	Thailand	Udon Thani	2005	38	EF536981
No.083	UT126	L. interrogans	unknown		2	Human	Thailand	Udon Thani	2003	40	EF536982
No.084	L0594	L. interrogans	Autumnalis		2	Human	Thailand	Udon Thani	2001	41	EF536983
No.085	L1085	L. interrogans	unknown		2	Human	Thailand	Udon Thani	2002	42	EF536984
No.086	L1111	L. interrogans	unknown		2	Human	Thailand	Udon Thani	2002	42	EF536985
No.087	L0383	L. interrogans	Medanensis		2	Human	Thailand	Udon Thani	2001	46
No.088	L0448	L. interrogans	Medanensis		2	Human	Thailand	Udon Thani	2001	46
No.089	L0887	L. interrogans	Medanensis		2	Human	Thailand	Udon Thani	2002	46
No.090	L0941	L. interrogans	Medanensis		2	Human	Thailand	Udon Thani	2002	46
No.091	L0996	L. interrogans	unknown		2	Human	Thailand	Udon Thani	2002	46
No.092	UT053	L. interrogans	unknown		2	Human	Thailand	Udon Thani	2003	46	EF536988
No.093	UT229	L. interrogans	Bataviae		2	Human	Thailand	Udon Thani	2004	46	EF536987
No.094	UT234	L. interrogans	Bataviae		2	Human	Thailand	Udon Thani	2004	46
No.095	L0374	L. interrogans	Pyrogenes		2	Human	Thailand	Udon Thani	2001	49	EF536990
No.096	L0387	L. interrogans	Pyrogenes		2	Human	Thailand	Udon Thani	2001	49	EF536991
No.097	L0443	L. interrogans	Pyrogenes		2	Human	Thailand	Udon Thani	2001	49
No.098	L0784	L. interrogans	Pyrogenes		2	Human	Thailand	Udon Thani	2002	49
No.099	L1178	L. interrogans	unknown		2	Human	Thailand	Udon Thani	2002	59	EF536994
No.100	UT075	L. interrogans	Bataviae		2	Human	Thailand	Udon Thani	2003	59	EF536993
No.101	UT130	L. kirschneri	Grippotyphosa		2	Human	Thailand	Udon Thani	2003	68	EF536997
No.102	L0066	L. borgpetersenii	Javanica		2	Human	Thailand	Udon Thani	2000	non-typable	EF537005
No.103	L0101	L. borgpetersenii	unknown		2	Human	Thailand	Udon Thani	2000	non-typable	EF537004
No.104	L0864	L. borgpetersenii	Javanica		2	Human	Thailand	Udon Thani	2002	non-typable	EF537006
No.105	LP101	L. interrogans	Autumnalis		2	Human	Thailand	Lumpang	2003	22	EF536976
No.106	654	L. interrogans	unknown		2	Human	Thailand	Chumphon	2003	33	EF536977
No.107	YT0012	L. interrogans	Autumnalis		2	Human	Thailand	Yasothon	2003	34
No.108	RY021	L. interrogans	Autumnalis		2	Human	Thailand	Rayong	2003	34	EF536979
No.109	548	L. interrogans	Autumnalis		2	Human	Thailand	Ratburi	2003	34
No.110	LP085	L. interrogans	Autumnalis		2	Human	Thailand	Lumpang	2003	34
No.111	3	L. interrogans	Autumnalis		2	Human	Thailand	Loei	2003	34
No.112	156	L. interrogans	Autumnalis		2	Human	Thailand	Loei	2003	34
No.113	166	L. interrogans	Autumnalis		2	Human	Thailand	Loei	2003	34
No.114	250	L. interrogans	Autumnalis		2	Human	Thailand	Loei	2003	34
No.115	357	L. interrogans	Autumnalis		2	Human	Thailand	Loei	2003	34
No.116	442	L. interrogans	Autumnalis		2	Human	Thailand	Loei	2003	34
No.117	644	L. interrogans	Autumnalis		2	Human	Thailand	Loei	2003	34
No.118	729	L. interrogans	Autumnalis		2	Human	Thailand	Loei	2003	34
No.119	856	L. interrogans	Autumnalis		2	Human	Thailand	Loei	2003	34
No.120	86	L. interrogans	Autumnalis		2	Human	Thailand	Chumphon	2003	34
No.121	454	L. interrogans	unknown		2	Human	Thailand	Chumphon	2003	34
No.122	H3	L. interrogans	unknown		2	Human	Thailand	Nakhon Ratchasima	2004	34
No.123	H4	L. interrogans	unknown		2	Human	Thailand	Nakhon Ratchasima	2004	34
No.124	1077	L. interrogans	Bataviae		2	Human	Thailand	Chumphon	2003	50	EF536992
No.125	H1	L. kirschneri	unknown		2	Human	Thailand	Nakhon Ratchasima	2004	68	EF536996
No.126	H2	L. kirschneri	unknown		2	Human	Thailand	Nakhon Ratchasima	2004	71	EF536998
No.127	MK146	L. borgpetersenii	unknown		2	Human	Thailand	Maha Sarakham	2004	non-typable	EF596783
No.128	969	L. borgpetersenii	Javanica		2	Human	Thailand	Nakhon Ratchasima	2003	non-typable	EF537007
No.129	C3005	L. interrogans	unknown		2	Bandicoot rat	Thailand	Nakhon Ratchasima	2004	34
No.130	C3004	L. interrogans	unknown		2	Bandicoot rat	Thailand	Nakhon Ratchasima	2004	34
No.131	C10064	L. interrogans	unknown		2	Bandicoot rat	Thailand	Nakhon Ratchasima	2004	34
No.132	C30015	L. interrogans	unknown		2	Bandicoot rat	Thailand	Nakhon Ratchasima	2004	34
No.133	P3010	L. interrogans	unknown		2	Bandicoot rat	Thailand	Nakhon Ratchasima	2004	34
No.134	C10010	L. interrogans	unknown		2	Bandicoot rat	Thailand	Nakhon Ratchasima	2004	34
No.135	C3003	L. interrogans	unknown		2	Bandicoot rat	Thailand	Nakhon Ratchasima	2004	34
No.136	C10069	L. interrogans	unknown		2	Black rat	Thailand	Nakhon Ratchasima	2004	49
No.137	in sillico	L. interrogans	Lai	55631	1	Human	China			1
No.138	LR31	L. interrogans	Lai	Lai	1	Human	China			1
No.139	LR41	L. interrogans	Paidjan	Paidjan	1	Human	Indonesia			2
No.140	LR50	L. interrogans	Scheuffneri	Vleermuis 90C	1	Bat	Indonesia			3
No.141	LSS12	L. interrogans	Mujunkunmi	Yezsh273	1	unknown	unknown			4	EF537002
No.142	LSS11	L. interrogans	Mooris	Moores	1	Human	Malaysia			5
No.143	LR51	L. interrogans	Sentot	Sentot	1	Human	Indonesia			6
No.144	LR53	L. interrogans	Sumneri	Sumner	1	Human	Malaysia			7
No.145	LR06	L. interrogans	Bindjei	Bindjei	1	Human	Indonesia			8
No.146	LSS13	L. interrogans	Nanla	A6	1	unknown	unknown			9	EF537003
No.147	LT24	L. interrogans	New	Heusden P2062	1	unknown	unknown			10	EF536999
No.148	LR13	L. interrogans	Djasiman	Djasiman	1	unknown	unknown			11
No.149	LT04	L. interrogans	Bangkok	Bangkok D 92	1	Dog	Thailand			12
No.150	LR15	L. interrogans	Fugis	Fudge	1	Human	Malaysia			12
No.151	LT19	L. interrogans	Pyrogenes	Salinem	1	Human	Indonesia			13
No.152	LR05	L. interrogans	Biggis	Biggs	1	Human	Malaysia			14
No.153	LR01	L. interrogans	Abramis	Abraham	1	Human	Malaysia			15
No.154	LR04	L. interrogans	Benjamin	Benjamin	1	Human	Indonesia			16
No.155	in sillico	L. interrogans	Copenhageni	Fiocruz L1-130	1	Human	Brazil			17
No.156	LT09	L. interrogans	Copenhageni	M20	1	Human	Denmark			17
No.157	LT27	L. interrogans	Icterohaemorrhagiae	Ictero No.1	1	Human	Japan			17
No.158	LR26	L. interrogans	Icterohaemorrhagiae	RGA	1	Human	Belgium			17
No.159	LR36	L. interrogans	Mankarso	Mankarso	1	Human	Indonesia			19
No.160	LR21	L. interrogans	Haemolytica	Marsh	1	Human	Malaysia			20
No.161	LT12	L. interrogans	Hardjo	Hardjoprajitno	1	Human	Indonesia			20
No.162	LR52	L. interrogans	Smithi	Smith	1	Human	Malaysia			21
No.163	LR40	L. interrogans	Naam	Naam	1	Human	Indonesia			23
No.164	LT06	L. interrogans	Bratislava	Jez bratislava	1	Hedgehog	Czechoslovakia			24
No.165	LR27	L. interrogans	Jalna	Jalna	1	Yellow-throat mouse	Czechoslovakia			24
No.166	LR38	L. interrogans	Muenchen	Muenchen C90	1	Human	Germany			24	EF537000
No.167	LR33	L. interrogans	Lora	Lora	1	Human	Italy			25
No.168	LR30	L. interrogans	Kuwait	136/2/2	1	Rat	Kuwait			26
No.169	LSS02	L. interrogans	Autumnalis	Akiyami A	1	Human	Japan			27
No.170	LR07	L. interrogans	Birkini	Birkin	1	Human	Malaysia			28
No.171	LSS03	L. interrogans	Bangkinang	Bangkinang 1	1	Human	Indonesia			29
No.172	LR47	L. interrogans	Robinsoni	Robinson	1	Human	Australia			30
No.173	LR58	L. interrogans	Zanoni	Zanoni	1	Human	Australia			31
No.174	LR14	L. interrogans	Evansi	267-1348	1	Water	Malaysia			32
No.175	LR37	L. interrogans	Medanensis	Hond HC	1	Dog	Indonesia			35
No.176	LR61	L. interrogans	unknown	Aki B (Nippon Institute Japan)	1	unknown	Japan			35
No.177	LT13	L. interrogans	Hebdomadis	Hebdomadis	1	Human via guinea-pig	Japan			36
No.178	LT07	L. interrogans	Canicola	Hond Utrecht IV	1	Dog	Netherlands			37
No.179	LR19	L. interrogans	Guaratuba	An7705	1	Opossum	Brazil			37
No.180	LR42	L. interrogans	Pomona	Pomona	1	Human	Australia			37
No.181	LR43	L. interrogans	Portlandvere	MY1039	1	Human	Jamaica			37
No.182	LR16	L. interrogans	Gem	Simon	1	Human	Sri Lanka			38
No.183	LR62	L. interrogans	unknown	Aki C (Nippon Institute Japan)	1	unknown	Japan			39	EF537001
No.184	LSS16	L. interrogans	Weerasinghe	Weerasinghe	1	Human	Sri Lanka			43
No.185	LR17	L. interrogans	Geyaweera	Geyaweera	1	Human	Sri Lanka			44
No.186	LR10	L. interrogans	Camlo	LT64-67	1	Human	Vietnam			48
No.187	LT05	L. interrogans	Bataviae	Swart	1	unknown	unknown			50
No.188	LR34	L. interrogans	Losbanos	LT101-69	1	Rat	Philippines			50
No.189	LR02	L. interrogans	Australis	Ballico	1	Human	Australia			51
No.190	LR29	L. interrogans	Kremastos	Kremastos	1	Human	Australia			52
No.191	LR23	L. interrogans	Hawain	LT62-68	1	Bandicoot	New Guinea			53
No.192	LR28	L. interrogans	Jonsis	Jones	1	Human	Malaysia			54
No.193	LR20	L. interrogans	Gurungi	Gurung	1	Human	Malaysia			55
No.194	LR46	L. interrogans	Ricardi	Richardson	1	Human	Malaysia			56
No.195	LR35	L. interrogans	Manilae	LT398	1	Rat	Philippines			57
No.196	LR48	L. interrogans	Roumanica	LM294	1	Mus musculus	Romania			58
No.197	LT23	L. interrogans	Wolffi	3705	1	Human	Indonesia			58
No.198	LSS07	L. interrogans	Carlos	C3	1	Toad	Philippines			60
No.199	LR55	L. interrogans	Valbuzzi	Valbuzzi	1	Human	Australia			61
No.200	LR18	L. kirschneri	Grippotyphosa	Moskva V	1	Human	USSR			62	EF536995
No.201	LSS04	L. kirschneri	Bim	1051	1	Dog	Barbados			63
No.202	LSS08	L. kirschneri	Erinceiauriti	Erinacius Auritus 670	1	Hedgehog	Russia			64
No.203	LR39	L. kirschneri	Mwogolo	Mwogolo	1	Human	Korea			65
No.204	LSS10	L. kirschneri	Lambwe	Lambwe	1	Unstriped grass rat	Kenya			66
No.205	LSS05	L. kirschneri	Bulgarica	Nikolaevo	1	Human	Bulgaria			67
No.206	LSS06	L. kirschneri	Butembo	Butembo	1	Human	Zaire			69
No.207	LT29	L. kirschneri	Cynopteri	3522C	1	Bat	Indonesia			70
No.208	LR09	L. interrogans	Broomi	Patane	1	Human	Australia			72
No.209	LR54	L. interrogans	Szwajizak	Swzajizak	1	Human	Australia			73
No.210	LT03	L. borgpetersenii	Ballum	Mus127	1	Field mouse	Denmark			non-typable
No.211	AT5	L. borgpetersenii	Javanica	Veldrat Batavia 46	1	Field rat	Indonesia			non-typable
No.212	LSS15	L. borgpetersenii	Srebarna	1409/69	1	unknown	Bulgaria			non-typable
